# Supplementary material for: Licensing and niche competition in spermatogenesis: mathematical models suggest complementary regulation of tissue maintenance
Source: Development. 2025 Jan 2;152(1):dev202796. doi: 10.1242/dev.202796 (PMC11829763; doi:10.1242/dev.202796)
Supplement: Table S1. CySC counts in the starvation and re-feeding experiment. F columns indicate controls and S columns starved flies. [file develop-152-202796-TableS1.xlsx]

## Sheet: overview
	Mean	SD	N
F_D14	32.3704	4.5922	27
S_D14	21.4643	4.77247	28
F_D14+1	31.8148	6.19576	27
S_D14+1	21.8333	4.72764	30
F_D14+2	31.8333	5.22648	30
S_D14+2	24.1111	4.75017	27
F_D14+3	30.7241	5.05609	29
S_D14+3	24.4375	4.27247	32
F_D14+4	31.2	5.33073	25
S_D14+4	26.6667	4.26073	27
F_D14+5	30.5357	4.81111	28
S_D14+5	26.7143	5.84907	28
F_D14+6	31.3214	6.83701	28
S_D14+6	26.963	4.03334	27
F_D14+7	30.381	7.1727	21
S_D14+7	29.3333	5.82109	30
F_D14+8	29.2941	5.72019	17
S_D14+8	28.5556	6.10903	18
F_D14+9	28.6667	6.32934	12
S_D14+9	28.0833	3.5537	12

## Sheet: individuals
repeat 1
	06.07_F_D14	06.07_S_D14	06.08_F_D14+1	06.08_S_D14+1	06.09_F_D14+2	06.09_S_D14+2	06.10_F_D14+3	06.10_S_D14+3	06.11_F_D14+4	06.11_S_D14+4	06.12_F_D14+5	06.12_S_D14+5	06.13_F_D14+6	06.13_S_D14+6	06.14_F_D14+7	06.14_S_D14+7	06.15_F_D14+8	06.15_S_D14+8	06.16_F_D14+9	06.16_S_D14+9
SP_1	46	22	35	23	29	25	41	20	30	29	26	23	35	19	28	32	33	27	36	23
SP_2	38	22	42	23	33	26	32	28	33	20	29	15	44	34	30	46	30	33	20	25
SP_3	28	13	31	24	37	17	34	30	34	25	37		26	21	25	25	34	34	40	31
SP_4	29	12	28	17	35	20	43	29	39	23	36	30	35	33	30	28	42	30	25	28
SP_5	37	28	27	20	29	22	29	34	36	30	24	27	44	25	32	27	26	14	28	32
SP_6	33	20	35	24	31	29	35	27	32	34	34	21	32	30	21	25	18	31	30	26
SP_7	27	15	39	36	27	22	27	28	25	26	23	30	38	27	20	20	28	28	22	30
SP_8	29	20	35	16	36	23	33	18	31		34	38	29	35	32	28	35	28	30	30
SP_9	29	18	30	25	24	32	27	26	26	32	25	26	31	22	38	33	25	27	30	25
SP_10	38	27	29	15	32	29	27	26	27	26	33	31	24	26		25	26	34	21
SP_11	34	24	22	27	31	18	26	26	31	30	36	30	42	25		27	30	38	36
SP_12	29	20	33	23	32	22	26	25		21	28	33	33	29		29	25	20	26	31
SP_13	33	17	30	30	40	24	29	23		28	34	17	22			22	29	26		23
SP_14	33	22	35	16	34	25	25	24		22	28		27			29	34	33		33
SP_15	27		30	18	27	29		24			25		22			29
SP_16	34			16	37			14			28		23			33
													20			38
													31
	32.75	20	32.0667	22.0625	32.125	24.2	31	25.125	31.2727	26.6154	30	26.75	31	27.1667	28.4444	29.1765	29.6429	28.7857	28.6667	28.0833
		0.389313		0.31198		0.246693		0.189516		0.148927		0.108333		0.123656		-0.0257353		0.0289157		0.0203488
repeat 2
	06.05_F_D14	06.05_S_D14	06.06_F_D14+1	06.06_S_D14+1	06.08_F_D14+2	06.07_S_D14+2	06.09_F_D14+3	06.08_S_D14+3	06.10_F_D14+4	06.09_S_D14+4	06.11_F_D14+5	06.10_S_D14+5	06.12_F_D14+6	06.11_S_D14+6	06.13_F_D14+7	06.12_S_D14+7	06.14_F_D14+8	06.13_S_D14+8
SP_1	37	10	28	22	28	27	33	20	21	25	30	37	30	23	28	22	21	37
SP_2	25	20	30	21		17	35	23	29	32	30	35		29	28	19	29	28
SP_3	29	26	25	20	43	27	37	18	36	28	22	20		26	28	31	33	21
SP_4	35	25	28	18	36	34	31	23	38	30	30	30	32	34	46	35		25
SP_5	35	20	28	23	26	19	28	19	32	16	24	31	26	31	29	31
SP_6	34	21	31	19	25	19	28	30	24	22	36	23	27	27	32	28
SP_7	32	27	45	18	35	27	37	20	38	28	28	23	44	26	25	34
SP_8	26	23	49	16	29	19	25	25	29	28	35	35	36	25	26	26
SP_9	32	28	33	27	28	20	28	23	44		38	23	30	24	41	36
SP_10	34	25	28	20	36	28	29	23	26	29	33	27	31	27	45	34
SP_11	31	26		26		30	23	27	28	21	32	23	27	29	21	23
SP_12		25	29	25	29	21	29	31	27	30	37	26	36	24	33	29
SP_13		22	24	23	28		38	24	32	30		24		24		36
SP_14		23		24	23		30	22	32	28		21		28
SP_15					32			26		27		26		25
SP_16					43		26	26				23
	31.8182	22.9286	31.5	21.5714	31.5	24	30.4667	23.75	31.1429	26.7143	31.25	26.6875	31.9	26.8	31.8333	29.5385	27.6667	27.75
		0.279388		0.315193		0.238095		0.22046		0.142202		0.146		0.159875		0.0720902		-0.00301205
